# Supplementary material for: Profiling of Antimicrobial Resistance Genes and Integron from Escherichia coli Isolates Using Whole Genome Sequencing
Source: Genes (Basel). 2023 Jun 1;14(6):1212. doi: 10.3390/genes14061212 (PMC10298372; doi:10.3390/genes14061212)
Supplement: Supplementary file 1 [file genes-14-01212-s001.zip]

Archive with 1 entries (1 files):
- genes-2349705-supplementary-Final.pdf
